# Supplementary material for: An open-source workflow for identifying hydrodynamic water quality events in rivers by continuous water quality monitoring and time-series data processing using R and US EPA CANARY
Source: MethodsX. 2025 Jul 27;15:103538. doi: 10.1016/j.mex.2025.103538 (PMC12347471; doi:10.1016/j.mex.2025.103538)
Supplement: Supplementary file 1 — Supplementary material and/or additional information The supplementary material for this research includes a detailed step by step user guide to the workflow for importing the data, running the R code, and for the output of the analysis provided as Supplementary Files S1-S4. S1: User Guide - Timeseries Water Quality data processing with R and CANARY for Hydrodynamic Event Monitoring. S2: Details for CANARY Output Files S3: Logic for identifying full and partial matches between manually verified events and CANARY events. S4: Example of match logic applied to _Dat_For_OW061024_051124C_LPCF_BED6_ET0.89063alg_1. S5: Supplementary References for non-peer reviewed publications. The source code used for visualisation and data analysis is publicly available on GitHub (Cronin and Taylor, 2025) along with a README file describing how to reproduce the results. The repository contains data, an interactive R markdown file with code and results of analysis, so users can apply the workflow directly to their own datasets. The repository is structured as per the nine-step protocol for data visualization and training of the CANARY event detection system detailed in Fig. 5 and detailed in the user guide. All materials are freely accessible under the MIT license. [file mmc1.zip]

Archive with 5 entries (5 files):
- S1 User Guide R and CANARY for Hydrodynamic Event Monitoring.pdf
- S2 Details for CANARY Output Files.pdf
- S3 Logic for identifying full & partial matches.pdf
- S4 Match logic applied to_Dat_ET0.89063alg_1.pdf
- S5 Supplementary References.docx
